# Supplementary material for: Transcriptome and hormone metabolome reveal the mechanism of stem bending in water lily (Nymphaea tetragona) cut-flowers
Source: Front Plant Sci. 2023 Sep 8;14:1195389. doi: 10.3389/fpls.2023.1195389 (PMC10515221; doi:10.3389/fpls.2023.1195389)
Supplement: Supplementary file 2 [file Table_5.xlsx]

## Sheet: Dorsal_vs_Ventral.DEG
Table S5 Genes differentially expressed in dorsal and ventral stems of the 'Blue bird' Water lily during stem bending
Gene_ID	Dorsal1_FPKM	Dorsal2_FPKM	Dorsal3_FPKM	Ventral1_FPKM	Ventral2_FPKM	Ventral3_FPKM	FDR	log2FC	up/down
TRINITY_DN33931_c1_g2	0.18	0	0.58	4.73	10.58	3.48	0.00729817	4.97078	up
TRINITY_DN42950_c2_g1	0.56	0	1.53	14.28	24.99	11.87	6.98505e-07	4.62077	up
TRINITY_DN34080_c0_g1	0.04	0.13	0.04	1.29	1.44	1.11	4.57847e-09	4.1595	up
TRINITY_DN30526_c0_g1	1.59	0.81	0.47	23.16	18.39	9.93	3.37855e-06	4.11769	up
TRINITY_DN43995_c0_g1	30.59	3.6	10.73	227.14	347.53	87.46	0.00766132	3.88497	up
TRINITY_DN33140_c1_g1	3.37	0.62	1.13	22.57	27.81	12.04	4.81713e-07	3.8688	up
TRINITY_DN45658_c0_g2	2.75	0.71	1.66	24.13	32.85	11.51	0.000454856	3.77543	up
TRINITY_DN41185_c3_g2	2.72	0.32	0.85	18.39	20.41	10.32	1.70244e-07	3.71764	up
TRINITY_DN31260_c0_g1	0.2	0.05	0.35	3.75	1.58	1.79	0.00212424	3.56603	up
TRINITY_DN33837_c0_g1	0.14	0.17	0.09	1	1.26	1.2	1.29231e-06	3.56554	up
TRINITY_DN39301_c0_g3	29.59	0.74	7.58	169.25	174.22	61.76	0.000972841	3.46414	up
TRINITY_DN48474_c0_g1	0.22	0.29	0.76	5.88	4.17	2.63	2.53863e-07	3.43948	up
TRINITY_DN32518_c0_g2	31.36	0.58	6.82	148.03	167.81	58.88	0.00145443	3.32726	up
TRINITY_DN36348_c1_g1	12.36	6.74	9.4	83.07	127.4	49.13	0.00192416	3.28719	up
TRINITY_DN30149_c0_g1	7.7	1.1	4.42	32.87	54.3	31.74	4.40495e-07	3.22331	up
TRINITY_DN32089_c0_g1	0.24	0.05	0.85	3.96	3.52	2.52	5.2119e-11	3.10644	up
TRINITY_DN46549_c1_g1	3.65	0.38	3.32	21.94	23.76	10.31	0.000232538	3.10151	up
TRINITY_DN46835_c0_g1	1.71	0.49	1.52	11.15	14.54	6.13	0.000394932	3.07793	up
TRINITY_DN46389_c0_g1	0.33	0.23	0.95	6.7	4.36	3.1	0.000317228	3.05745	up
TRINITY_DN46640_c0_g4	0.63	0.08	0.73	4.7	4.42	2.09	0.000102839	2.97718	up
TRINITY_DN35156_c2_g3	4.77	1.22	3.93	14.41	28.76	30	0.000367327	2.95289	up
TRINITY_DN31828_c0_g2	4.2	2.34	2.65	30.01	24	15.74	8.12986e-08	2.94092	up
TRINITY_DN40455_c0_g2	4.92	0.83	2.3	19.73	27.86	12.14	0.000791689	2.9247	up
TRINITY_DN39301_c0_g5	63.84	5.6	50.65	409.66	338.31	148.7	0.00147406	2.91946	up
TRINITY_DN31726_c0_g1	5.98	1.38	3.01	34.44	25.9	16.99	4.89369e-06	2.91404	up
TRINITY_DN49846_c1_g2	4.94	0.45	1.6	20.93	18.6	11.69	3.84195e-08	2.89771	up
TRINITY_DN47676_c0_g1	70.8	19.69	65.41	532.88	409.07	217.16	0.000405505	2.89689	up
TRINITY_DN45658_c1_g1	328.6	42.11	262.08	1954.31	1871.63	726.61	0.0022343	2.84523	up
TRINITY_DN34291_c0_g1	73.55	9.73	28.53	320.12	312.63	162.11	3.44339e-05	2.84399	up
TRINITY_DN29344_c0_g1	0.43	0.2	0.42	2.56	3.89	2.03	4.44654e-05	2.82391	up
TRINITY_DN31348_c0_g1	0.2	0.13	0.23	1.45	1.66	0.86	4.61337e-05	2.82327	up
TRINITY_DN39301_c0_g6	14.25	1.78	7.1	65.63	67.66	26.14	0.00264492	2.82035	up
TRINITY_DN39301_c0_g2	50.25	10.4	22.4	252.16	193.61	123.15	1.5084e-05	2.80231	up
TRINITY_DN33202_c0_g1	6.39	0.1	4.76	33.54	29.87	11.89	0.00520052	2.77274	up
TRINITY_DN32409_c0_g1	0.75	0	0.99	4.78	4.94	3.42	2.42248e-06	2.76889	up
TRINITY_DN39301_c0_g4	24.18	2.75	21.02	145.2	128.38	49.37	0.00613714	2.76542	up
TRINITY_DN29034_c0_g1	2.3	0	1.25	6.81	11.27	5.26	0.000665076	2.76414	up
TRINITY_DN36180_c0_g3	0.27	0.94	0.26	3.09	4.36	3.13	5.6171e-05	2.74786	up
TRINITY_DN32340_c0_g1	10.56	1.43	9.46	64.29	56.72	28.8	0.000295203	2.74756	up
TRINITY_DN48625_c1_g1	5.74	1.34	4.06	34.87	22.94	14.33	0.00162371	2.71677	up
TRINITY_DN33140_c4_g1	2.26	0.43	0.96	9.5	7.75	5.22	8.44884e-07	2.71637	up
TRINITY_DN48454_c1_g1	0.7	0.55	0.5	3.45	4.21	3.48	6.17426e-09	2.69112	up
TRINITY_DN31369_c0_g4	25.14	8.98	21.71	162.43	97.63	92.32	2.94634e-06	2.68573	up
TRINITY_DN29348_c0_g1	8.57	0.84	6.85	34.38	41.83	14.37	0.00579461	2.68573	up
TRINITY_DN41130_c5_g1	5.15	2.2	0.86	18.75	20.49	11.78	3.53989e-05	2.62336	up
TRINITY_DN45658_c1_g3	115.44	14.42	85.5	583.83	515.04	194.09	0.00936591	2.60788	up
TRINITY_DN46293_c0_g3	0.99	1.29	0.47	6.29	6.61	5.05	1.57603e-05	2.5703	up
TRINITY_DN39409_c0_g2	0.68	0.51	1.19	4.33	6.58	3.53	0.000384172	2.55263	up
TRINITY_DN38114_c0_g1	49.86	17.64	59.32	358.09	253.43	126.24	0.00895122	2.54987	up
TRINITY_DN34613_c0_g1	0.45	0.23	0.36	2.69	2.48	1.06	0.0096046	2.5164	up
TRINITY_DN50591_c4_g1	0.6	0.92	0.78	4.58	5.91	2.59	0.00100028	2.47618	up
TRINITY_DN34291_c0_g2	31.43	8.53	5.88	75.46	105.55	65.74	1.83887e-05	2.45174	up
TRINITY_DN35479_c0_g1	3.18	1.73	4.13	20.69	17.18	10.08	8.12475e-05	2.39585	up
TRINITY_DN43196_c0_g1	0.26	0.39	0.6	2.78	3.35	2.43	3.97851e-07	2.38114	up
TRINITY_DN31212_c0_g1	1.17	2.07	0.85	7.16	7.54	5.64	2.32509e-05	2.35447	up
TRINITY_DN32352_c4_g1	0.93	0.8	0.81	3.73	4.47	4.51	9.87093e-08	2.30593	up
TRINITY_DN42735_c1_g1	9.57	9.3	23.94	82.25	77.7	49.89	1.16465e-06	2.27737	up
TRINITY_DN30917_c0_g1	0.17	0.42	0.17	1.21	1.14	1.26	0.000225768	2.26398	up
TRINITY_DN40100_c0_g1	1.81	0.87	1.63	4.38	5.47	8.77	0.00653984	2.25159	up
TRINITY_DN48304_c1_g1	2.43	1.33	2.59	10.51	12.81	6.59	0.000186001	2.23634	up
TRINITY_DN37814_c0_g1	0.07	0.74	1.48	3.96	3.44	3.4	4.40495e-07	2.2346	up
TRINITY_DN42985_c0_g2	1.43	0.84	2.4	5.21	8.05	8.46	4.35409e-05	2.23247	up
TRINITY_DN31051_c0_g1	1.91	0.84	2.12	8	8.93	5.56	7.04985e-08	2.22991	up
TRINITY_DN49350_c2_g1	818.81	285.19	769.77	2087.8	4283.37	2846.38	0.00201884	2.22378	up
TRINITY_DN31149_c0_g1	9.11	4.54	16.53	50.39	49.79	37.78	8.01911e-12	2.19004	up
TRINITY_DN44141_c3_g3	0.26	0.17	0.23	0.81	0.82	1.31	0.000158207	2.17359	up
TRINITY_DN31781_c0_g1	133.51	79.92	51.56	324.78	504.32	318.36	8.83569e-05	2.14728	up
TRINITY_DN39566_c2_g6	0.66	0.43	1.6	4.63	3.4	3.6	0.000261206	2.13508	up
TRINITY_DN45748_c0_g1	0.86	0.7	1.02	4.25	4.62	3.02	3.76035e-07	2.12715	up
TRINITY_DN41812_c0_g1	4.06	3.58	3.57	14.15	18.93	16.19	9.57396e-13	2.11187	up
TRINITY_DN38501_c1_g1	7.98	1.08	3.45	18.95	20.96	11.42	0.00235643	2.08496	up
TRINITY_DN46293_c0_g2	6.63	3.06	4.88	19.36	23.6	14.27	8.87834e-06	2.05421	up
TRINITY_DN36051_c0_g2	5.11	2.5	13.49	27.84	32.12	27.81	2.24395e-08	2.05174	up
TRINITY_DN38270_c1_g1	1.25	1.48	0.77	3.74	6.3	4.17	0.000469262	2.05103	up
TRINITY_DN34510_c0_g1	0.5	0.53	1.09	2.95	3.87	1.73	0.00955909	2.03154	up
TRINITY_DN42468_c2_g1	2.3	1.1	1.98	8.18	7.45	5.93	2.09245e-09	2.02162	up
TRINITY_DN48560_c1_g1	9.16	9.35	9.43	28.05	24.03	36.48	3.75581e-10	2.00974	up
TRINITY_DN33080_c0_g1	2.78	0.69	1.73	7.83	8.13	4.27	0.00144266	2.00773	up
TRINITY_DN31862_c0_g1	33.5	13.95	16.87	92.79	101.17	56.21	0.000300641	1.98504	up
TRINITY_DN31785_c0_g1	0.91	0.51	0.14	2.25	2.26	1.1	0.0068568	1.98044	up
TRINITY_DN40380_c0_g3	8.55	9.32	17.37	53.99	36.13	46.31	1.94467e-07	1.97495	up
TRINITY_DN40798_c0_g1	1.15	0.86	1.65	6.38	4.68	4.51	0.000144746	1.96563	up
TRINITY_DN31889_c0_g1	8.51	4.35	5.83	22.53	34.26	16.34	0.00698742	1.95514	up
TRINITY_DN39330_c2_g3	2.57	2.1	4.3	11.03	11.49	13.21	0.000161256	1.94634	up
TRINITY_DN29327_c0_g1	0.79	0.25	1.93	3.41	3.19	3.33	0.00275618	1.93952	up
TRINITY_DN38059_c0_g3	3.67	1.6	2.97	10.16	9.08	11.94	1.66419e-09	1.93701	up
TRINITY_DN46576_c0_g1	4.72	1.63	2.38	13.81	9.81	8.06	7.32789e-05	1.92659	up
TRINITY_DN30976_c0_g1	2.99	0.8	6.6	11.25	14.51	13.8	4.05086e-05	1.91577	up
TRINITY_DN41300_c0_g1	5.91	3.21	7.89	18.92	32.77	18.23	0.00292035	1.89249	up
TRINITY_DN40380_c0_g1	21.11	11.92	35.52	108.06	72.69	56.12	0.0015511	1.88024	up
TRINITY_DN40416_c1_g2	0.67	0.73	1.1	3.81	3.02	3.23	0.000230878	1.87959	up
TRINITY_DN32832_c0_g1	23.3	11.12	19.18	52.57	86.18	53.57	0.00137536	1.87571	up
TRINITY_DN42466_c1_g1	2.15	1.46	1.36	7.8	6.79	4.65	5.52734e-06	1.8685	up
TRINITY_DN33304_c0_g1	5.49	4.33	7.62	15.96	21.04	25.91	6.54313e-05	1.86226	up
TRINITY_DN37528_c1_g1	3.34	2.48	9.35	22.65	20.93	11.96	0.00606593	1.85873	up
TRINITY_DN35951_c0_g1	4.62	5.01	9.17	18.38	14.82	28.24	0.00287722	1.83999	up
TRINITY_DN34815_c1_g1	3	1.21	2.56	6.53	10.15	6.67	0.00611145	1.83692	up
TRINITY_DN28567_c0_g1	5.62	7.85	8.27	27.52	25.47	23.15	4.25392e-08	1.81836	up
TRINITY_DN43968_c0_g1	7.14	4.58	9.04	27.44	29.47	15.28	0.00479669	1.80905	up
TRINITY_DN32291_c0_g1	5.17	3.01	6.82	15.64	22.96	13.49	0.00122321	1.80331	up
TRINITY_DN30194_c0_g1	7.52	6.48	10.39	23.53	33.28	27.42	3.34484e-08	1.79433	up
TRINITY_DN38063_c0_g1	0.59	0.21	0.85	2.36	2.13	1.22	0.00673263	1.7879	up
TRINITY_DN48660_c0_g1	23.61	29.97	52.65	123.86	112.36	115.07	1.97504e-11	1.76334	up
TRINITY_DN44747_c1_g1	5.36	5.23	13.96	18.77	30.41	33.43	0.00879432	1.7533	up
TRINITY_DN36948_c0_g1	10.49	17.71	30.35	66.04	69.87	64.68	4.71205e-13	1.74561	up
TRINITY_DN39020_c0_g1	53.47	26.94	56.22	100.58	182.81	165.83	0.00325654	1.73177	up
TRINITY_DN31403_c6_g2	0.35	0.48	0.32	1.03	1.49	1.22	0.00837582	1.71888	up
TRINITY_DN31927_c2_g2	0.85	1.87	1.55	4.02	4.05	3.91	0.00836479	1.71268	up
TRINITY_DN33296_c0_g1	1.26	0.5	1.1	2.96	3.49	2.8	4.04143e-05	1.71031	up
TRINITY_DN42920_c1_g4	0.72	1	1.35	3.12	2.72	4.55	0.00134372	1.66763	up
TRINITY_DN42920_c1_g1	6.11	11.78	19.1	38.5	42.61	35.59	3.32627e-07	1.66096	up
TRINITY_DN42264_c0_g1	5.47	5.27	10.51	20.67	30.93	19.09	0.00970738	1.65984	up
TRINITY_DN49625_c0_g1	7.57	1.75	5.22	11.85	19.82	13.03	0.00362394	1.65861	up
TRINITY_DN47324_c0_g1	12.2	12.76	18.35	57.19	52.3	29.92	0.000494736	1.64885	up
TRINITY_DN42268_c0_g1	2.47	0.41	1.37	4.49	4.39	4.23	5.00837e-06	1.64672	up
TRINITY_DN31927_c2_g1	2.32	1.66	4.55	9.48	8.49	6.54	0.000105405	1.64334	up
TRINITY_DN34348_c1_g1	2.43	1.82	2.02	6.04	5.61	7.85	7.74875e-06	1.62317	up
TRINITY_DN30567_c0_g1	3.86	4.88	17.53	25.93	32.45	22.84	0.00794185	1.61467	up
TRINITY_DN44701_c0_g1	10.23	5.69	17.28	37.06	31.12	35.31	5.83817e-08	1.60257	up
TRINITY_DN46611_c0_g1	1.01	1.8	1.55	3.2	3.91	4.2	6.221e-05	1.59568	up
TRINITY_DN37446_c0_g1	11.11	14.55	36.18	51.62	76.2	60.15	0.00351534	1.5952	up
TRINITY_DN30416_c0_g1	6.58	3.08	10.72	14.64	23.55	23.11	0.00837582	1.58872	up
TRINITY_DN39875_c0_g1	2.07	1.56	2.15	7.91	4.94	4.33	0.00388077	1.58695	up
TRINITY_DN36851_c0_g3	3.02	4.19	5.33	9.35	16.62	10.84	0.00667704	1.58359	up
TRINITY_DN36281_c0_g2	23.21	13.93	24.51	53.28	64.32	58.96	9.69577e-11	1.55904	up
TRINITY_DN43095_c0_g1	0.74	0.58	0.62	2.1	3.26	1.57	0.000989007	1.55327	up
TRINITY_DN41043_c0_g1	1.23	0.84	1.3	2.91	3.94	2.43	0.00198868	1.5316	up
TRINITY_DN30302_c0_g1	5.62	5.67	5.97	12.23	21.56	15.29	0.00350775	1.52159	up
TRINITY_DN26070_c0_g1	21.92	29.51	52.96	89.8	117.29	91.73	8.97496e-05	1.51153	up
TRINITY_DN39577_c0_g1	20.62	16.4	26.11	49.33	57.83	77.02	0.000123751	1.50456	up
TRINITY_DN30985_c0_g1	15.16	3.67	7.59	26.49	26.67	20.14	0.000477369	1.49619	up
TRINITY_DN33751_c0_g1	3.01	1.19	1.87	4.85	6.05	5.1	0.00764842	1.49393	up
TRINITY_DN35461_c0_g1	2.61	1.31	1.59	6.41	4.02	4.55	0.000754829	1.48528	up
TRINITY_DN39203_c0_g2	12.26	6.57	10.45	25.97	32.46	21.68	8.0979e-05	1.485	up
TRINITY_DN37718_c4_g1	4.51	2.54	3.08	12.75	9.1	7.06	0.00197517	1.48484	up
TRINITY_DN50627_c1_g1	2.19	1.63	2.95	4.03	6.06	5.64	0.00438472	1.47193	up
TRINITY_DN41398_c2_g1	2.81	3.97	3.77	12.18	7.45	9.26	0.000154696	1.4599	up
TRINITY_DN30683_c2_g1	3.11	2.13	5.07	10.62	11.06	7.96	0.000226397	1.45721	up
TRINITY_DN40704_c1_g1	3.96	6.25	10.76	18.64	23.86	14.85	0.0037131	1.44645	up
TRINITY_DN30710_c0_g1	1.25	1.77	3.5	5.52	6.55	5.84	0.000128872	1.44542	up
TRINITY_DN40135_c0_g1	1.32	0.61	1.45	3.38	2.79	3.02	0.000277926	1.43987	up
TRINITY_DN49399_c0_g1	5.1	4.64	3.6	13.1	13.11	8.68	3.00929e-05	1.43483	up
TRINITY_DN35727_c0_g1	16.43	12.55	16.41	31.76	41.2	37.01	7.74875e-06	1.43165	up
TRINITY_DN31084_c0_g1	2.46	1.38	1.42	5.48	3.8	4.59	0.00709085	1.42415	up
TRINITY_DN36705_c0_g1	1.33	0.55	0.83	2.7	1.63	2.77	0.00988738	1.40654	up
TRINITY_DN39754_c1_g1	5.84	4.24	8.41	12.27	20.79	16.23	0.00601184	1.40605	up
TRINITY_DN37845_c0_g4	1.04	1.08	1.24	3.09	3	3.05	0.00283453	1.40221	up
TRINITY_DN31620_c0_g1	8.98	6.3	13.49	24.78	30.71	18.91	0.0023434	1.38178	up
TRINITY_DN32524_c0_g1	3.15	2.92	8.22	12.4	14.34	9.5	0.00606593	1.3794	up
TRINITY_DN49700_c0_g2	5.36	4.75	8.56	13.61	15.26	18.8	0.00131295	1.3789	up
TRINITY_DN42541_c1_g1	2.69	0.82	2.09	4.82	5.55	3.65	0.00510647	1.36467	up
TRINITY_DN34835_c0_g1	4.63	6.69	7.85	13.61	17.41	18.26	1.10773e-05	1.36426	up
TRINITY_DN42287_c0_g2	1.18	1.13	2.49	4.56	3.99	3.96	0.00525576	1.36412	up
TRINITY_DN30778_c0_g1	4.47	4.02	5.59	12.65	12.25	11.17	8.81847e-05	1.35989	up
TRINITY_DN35834_c0_g1	2.27	2.88	3.3	7.94	6.51	7.17	0.00013369	1.35944	up
TRINITY_DN38483_c0_g4	1.81	1.11	2.44	5.13	4.06	4.92	0.000234643	1.35886	up
TRINITY_DN37558_c0_g1	7.98	9.6	19.79	31.77	38.57	26.2	0.00202165	1.33067	up
TRINITY_DN44760_c0_g1	5.62	5.6	11.33	16.16	18.66	21.84	0.000927184	1.32349	up
TRINITY_DN39998_c1_g3	3.65	3.96	6.49	13.33	13.2	8.73	0.000708787	1.32012	up
TRINITY_DN43024_c0_g1	22.61	12.55	18.92	42.93	55.98	32.61	0.00322087	1.31605	up
TRINITY_DN31711_c0_g1	3.65	3.26	4.23	8.25	8.79	10.36	0.000360639	1.3101	up
TRINITY_DN32711_c0_g1	2.12	1.88	3.37	4.96	7.58	4.52	0.00531201	1.3081	up
TRINITY_DN42091_c0_g1	84.88	78.28	155.42	253.33	303.29	231.79	0.00014723	1.30296	up
TRINITY_DN42420_c1_g1	1.26	1.18	1.2	3.62	3.41	2.28	0.00297971	1.29255	up
TRINITY_DN41735_c0_g1	8.76	11.65	16.32	29.2	33.99	28.92	1.08358e-05	1.29177	up
TRINITY_DN50689_c0_g1	2.35	1.36	1.95	5.45	3.89	4.27	0.00183529	1.28504	up
TRINITY_DN41755_c0_g1	3.06	4.5	5.67	8.96	12.45	10.56	0.000282615	1.28111	up
TRINITY_DN34432_c0_g2	55.79	30.4	46.8	98.94	135.28	91.1	0.0022768	1.28034	up
TRINITY_DN43118_c0_g1	21.91	30.02	38.58	77.48	74.87	72.34	8.56623e-09	1.27979	up
TRINITY_DN37469_c0_g2	22.16	17.75	30.38	64.46	54.16	49.35	1.81567e-08	1.27815	up
TRINITY_DN47324_c0_g2	7.84	8.35	15.03	28.29	28.75	20.29	0.000536741	1.27597	up
TRINITY_DN50642_c0_g1	3.97	2.79	3.85	14.01	7.59	7.18	0.00411369	1.26727	up
TRINITY_DN37448_c0_g1	12.89	10.72	10.16	15.65	15.88	16.35	9.2613e-05	1.26261	up
TRINITY_DN34465_c0_g2	57.72	41.1	105.54	146.22	149.92	126.18	0.00042426	1.26212	up
TRINITY_DN41046_c0_g1	37.68	24.84	29.2	73.22	78.71	78.8	2.37998e-08	1.26136	up
TRINITY_DN36438_c0_g3	108.62	101.98	190.43	307.51	362.03	291.67	6.3616e-05	1.25934	up
TRINITY_DN31654_c0_g1	1.78	2.28	4.41	6.89	7.15	6.49	0.0007348	1.25231	up
TRINITY_DN38923_c0_g1	11.03	11.16	10.49	24.86	19.28	25.37	1.84712e-06	1.25079	up
TRINITY_DN36344_c0_g2	23.16	24.79	43.09	71.06	75.76	69.31	7.07141e-07	1.24808	up
TRINITY_DN33000_c0_g2	4.02	3.34	3.78	7.9	10.67	7.21	0.000503302	1.24129	up
TRINITY_DN39566_c2_g5	26.43	16.48	55.6	82.14	77.23	67.72	0.00575683	1.23814	up
TRINITY_DN44312_c0_g1	50.07	59.1	84.16	139.71	163.91	135.86	7.74875e-06	1.23299	up
TRINITY_DN35911_c0_g1	62.04	35.83	103.85	170.74	168.92	135.05	0.00211269	1.2325	up
TRINITY_DN29133_c0_g1	6.9	6.39	8.41	15.5	14.29	20.42	0.00129796	1.23162	up
TRINITY_DN46342_c1_g1	3.57	2.02	3.15	6.62	5.61	7.8	0.000423098	1.23151	up
TRINITY_DN37531_c2_g1	13.92	12.26	18.26	34.02	40.88	28.81	2.63202e-05	1.23086	up
TRINITY_DN44322_c0_g1	40.76	50.51	78.3	141.47	138.47	114.46	5.29899e-06	1.23022	up
TRINITY_DN42085_c0_g1	1.88	2.43	2.22	4.21	7.3	5.91	0.00407764	1.22391	up
TRINITY_DN48890_c1_g2	45.27	23.92	42.31	84.31	81.93	69.01	4.72835e-06	1.22299	up
TRINITY_DN33893_c0_g1	15.1	27.05	38.29	71.76	55.96	56.1	0.0011837	1.21988	up
TRINITY_DN31610_c0_g1	29.66	35.41	62.75	90.31	112.98	94.5	0.000895785	1.21666	up
TRINITY_DN46445_c0_g3	5.52	2.64	7.71	14.17	10.44	11.79	0.00289347	1.215	up
TRINITY_DN36588_c1_g1	3.99	3.3	4.91	8.16	8.91	11.43	0.00205685	1.20243	up
TRINITY_DN41700_c0_g1	1.96	1.81	1.91	3.76	4.22	4.69	0.0019669	1.19551	up
TRINITY_DN35130_c0_g1	8.49	11.25	15.65	23.19	34.25	24	0.00575683	1.19072	up
TRINITY_DN40418_c0_g1	4.88	5.88	6.04	10.32	11.81	13.88	0.000278164	1.18888	up
TRINITY_DN43913_c0_g1	6.11	8.7	9.35	18.86	16.17	18.54	0.000278288	1.18721	up
TRINITY_DN31957_c0_g1	17.55	6.8	16.61	28.24	27.31	35.49	0.00391811	1.18139	up
TRINITY_DN36201_c0_g3	8.87	5.44	11.82	20.03	17.02	21.2	0.00221337	1.17839	up
TRINITY_DN33059_c0_g1	6.28	7.19	9.87	15.14	16.23	19.44	5.36034e-05	1.16757	up
TRINITY_DN30725_c0_g1	13.19	14.35	10.19	24.58	35.35	23.54	0.00366945	1.16297	up
TRINITY_DN45927_c1_g3	21.09	36.68	50.54	79.46	88.2	72.54	0.000865876	1.15592	up
TRINITY_DN43483_c1_g1	2.52	1.78	1.96	5.43	4.85	3.72	0.0043685	1.15148	up
TRINITY_DN45837_c0_g1	22.24	19.62	33.53	67.57	59.38	44.55	0.000696689	1.14829	up
TRINITY_DN44473_c0_g1	5.08	4.29	9.08	12.02	14.93	13.96	0.00254294	1.14793	up
TRINITY_DN46154_c0_g1	6.35	6.4	8.05	17.67	16.68	11.09	0.00192416	1.13829	up
TRINITY_DN38612_c0_g1	17.68	13.57	15.34	31.68	27.03	21.76	2.03651e-05	1.13646	up
TRINITY_DN44274_c1_g1	27.44	29.31	31.33	77.27	74.25	50.19	1.55669e-05	1.13377	up
TRINITY_DN31826_c0_g1	8.02	5.24	8.2	17.6	16.69	12.76	0.000673319	1.13288	up
TRINITY_DN49139_c2_g1	14.09	16.29	16.18	23.7	26.1	28.92	0.000736971	1.12863	up
TRINITY_DN35250_c1_g2	2.94	1.31	1.5	3.85	4.02	4.53	0.00932856	1.12789	up
TRINITY_DN49935_c1_g1	24.23	13.48	22.13	38.52	45.53	53.51	0.00800802	1.12749	up
TRINITY_DN39577_c0_g4	17.36	17.21	13.14	33.87	36.06	32.53	7.74875e-06	1.11966	up
TRINITY_DN35809_c0_g1	49.8	40.68	60.72	95.13	116.15	115.4	1.61317e-06	1.11336	up
TRINITY_DN47071_c0_g1	2.43	0.84	1.51	3.24	2.36	2.86	0.00351534	1.10762	up
TRINITY_DN34462_c0_g1	30.06	23.67	24.46	44.71	69.6	53.23	0.00631852	1.10697	up
TRINITY_DN45904_c0_g2	6.97	5.24	10.96	13.97	15.1	18.8	0.00300864	1.10662	up
TRINITY_DN44012_c0_g1	13.48	9.26	12.16	24.87	23.47	27.22	7.0192e-05	1.10598	up
TRINITY_DN36790_c0_g1	33.5	19.84	22.11	42.61	59.58	59	0.000865876	1.09798	up
TRINITY_DN45955_c0_g1	5.08	5.92	5.81	14.22	10.9	11.36	0.00043673	1.09326	up
TRINITY_DN30372_c0_g1	18.07	18.16	25.21	39.27	49.37	40.04	0.00121648	1.09206	up
TRINITY_DN43634_c0_g2	3.53	3.43	2.77	5.35	7.27	5.44	0.0032205	1.09157	up
TRINITY_DN48890_c1_g1	16.91	5.48	13.39	27.57	26.17	20.87	0.00573447	1.0898	up
TRINITY_DN39344_c0_g1	96.81	82.19	137.45	200.03	241.62	232.25	7.74875e-06	1.08956	up
TRINITY_DN33751_c0_g2	4.65	3.41	2.8	8.31	8.61	5.7	0.00292978	1.08555	up
TRINITY_DN41755_c0_g3	18.11	19.21	28.1	45.35	53.2	39.87	0.000209994	1.08497	up
TRINITY_DN43465_c1_g1	107.62	61.18	107.14	163.88	206.71	184.91	0.000426555	1.08004	up
TRINITY_DN35438_c0_g1	16.48	20.72	26.35	54.72	45.24	34.58	0.00359289	1.07861	up
TRINITY_DN34506_c0_g1	8.16	5.13	7.81	13.39	18.06	16.27	0.00350775	1.07581	up
TRINITY_DN34432_c0_g4	78.47	42.32	49.9	129.76	135.97	88.36	0.00380378	1.07187	up
TRINITY_DN40893_c0_g1	38.69	33.23	44.7	87.35	80.96	75.13	3.02164e-06	1.07149	up
TRINITY_DN45470_c0_g1	12.42	14.62	25.88	31.11	33.47	37.81	0.00145395	1.06951	up
TRINITY_DN40416_c1_g1	6.97	5.19	6.76	14.87	12.53	13.14	0.000244684	1.06944	up
TRINITY_DN39859_c1_g1	19.82	11.35	17.09	49.13	54.71	35.27	0.00415504	1.06874	up
TRINITY_DN45890_c0_g1	15.77	12.99	19.53	38.15	34.31	32.78	7.74875e-06	1.06519	up
TRINITY_DN44627_c1_g1	2.85	2.54	2.31	4.66	7.21	4.75	0.00694277	1.05923	up
TRINITY_DN43895_c0_g2	17.95	12.79	19.59	26.53	30.89	27.73	0.000173389	1.05599	up
TRINITY_DN31570_c0_g1	33.61	58.35	84.23	116.28	130.06	118.35	0.00420956	1.04588	up
TRINITY_DN36924_c1_g1	31.09	36.87	44.06	59.03	74.5	75.86	4.35409e-05	1.03679	up
TRINITY_DN30806_c0_g1	22.23	30.73	34.98	56.93	66	55.23	1.11579e-05	1.02203	up
TRINITY_DN43349_c0_g1	27.68	21.59	30.88	55.51	59.09	45.67	1.31485e-05	1.02131	up
TRINITY_DN30284_c0_g1	15.43	20.7	23.24	41.99	38.02	39.61	6.01471e-05	1.01514	up
TRINITY_DN44629_c1_g1	7.82	3.81	4.53	9.74	10.42	11.67	0.00672136	1.01298	up
TRINITY_DN29665_c0_g1	25.62	26.26	31.62	55.68	66.71	45.05	0.00074261	1.01278	up
TRINITY_DN35911_c0_g2	12.87	14.09	21.52	31.18	35.37	34.28	0.000113661	1.01238	up
TRINITY_DN48382_c0_g1	6.16	7.49	4.66	11.74	9.23	13.16	0.000252453	1.01113	up
TRINITY_DN48629_c0_g1	18.7	12.58	18.64	37.32	35.84	24.64	0.0013499	1.00217	up
TRINITY_DN30030_c0_g1	8.64	8.87	7.72	4.83	4.16	3.8	0.00501862	-1.00035	down
TRINITY_DN44827_c0_g1	10.66	13.75	11.14	5.22	5.59	6.06	0.000997303	-1.00485	down
TRINITY_DN32462_c0_g1	14.99	15.83	13.11	6.42	8.68	6.49	0.000622857	-1.00818	down
TRINITY_DN41284_c0_g1	48.36	56.7	51.45	21.75	24.96	26.45	1.37277e-05	-1.01243	down
TRINITY_DN41976_c0_g1	71.46	77.55	75.08	42.05	33.57	31.28	1.66661e-05	-1.01771	down
TRINITY_DN49963_c1_g2	107.82	112.1	98.61	55.86	47.48	56.46	1.15698e-05	-1.02239	down
TRINITY_DN34496_c0_g1	138.22	143.65	120.57	73.37	62.68	60.4	4.25747e-05	-1.02387	down
TRINITY_DN40661_c0_g4	5.48	5.36	7.06	2.92	2.23	2.79	0.00882567	-1.02647	down
TRINITY_DN46930_c1_g1	10.81	8.34	8.22	5.55	3.83	4.07	0.000355659	-1.0345	down
TRINITY_DN42398_c2_g1	25.68	30.04	27.26	13.97	11.63	11.03	7.59082e-05	-1.03573	down
TRINITY_DN42276_c4_g1	10.83	12.04	8.16	5.73	5.08	4.55	0.000241331	-1.03718	down
TRINITY_DN44417_c0_g2	5.96	5.2	4.41	2.79	2.5	2.67	0.00257019	-1.04081	down
TRINITY_DN33206_c0_g1	17.7	17.94	19.21	12.62	8.99	7.97	6.07832e-05	-1.04426	down
TRINITY_DN36493_c1_g1	80.65	101.3	67.29	37.03	43.72	34.59	3.6207e-05	-1.04792	down
TRINITY_DN35885_c0_g1	45.93	46.2	34.72	26.59	15.06	19.06	2.77558e-05	-1.0506	down
TRINITY_DN33283_c0_g1	10.36	9.67	6.52	4.87	3.59	3.83	0.00466624	-1.05105	down
TRINITY_DN31622_c0_g1	6.53	8.49	5.85	3.18	3.04	2.93	0.00324554	-1.0527	down
TRINITY_DN45284_c0_g1	12.6	13.68	14.94	6.72	5.1	7.38	0.0016584	-1.05319	down
TRINITY_DN41087_c1_g1	12.68	12.65	12.69	6.46	4.98	7.25	0.000128416	-1.06216	down
TRINITY_DN40407_c0_g1	47.48	49.95	51.3	25.49	22.59	20.49	7.74875e-06	-1.06744	down
TRINITY_DN38006_c2_g3	191.63	274.87	239.46	124.28	112.23	97.47	0.000663208	-1.06749	down
TRINITY_DN30430_c0_g1	32.56	29.93	30.99	18.08	12.69	13.49	0.00014518	-1.0686	down
TRINITY_DN35437_c0_g1	10.52	10.35	8.34	5.76	4.41	4.35	0.00574888	-1.07233	down
TRINITY_DN46857_c1_g1	103.17	110.03	99.54	56.22	46.48	44.85	9.12401e-06	-1.07729	down
TRINITY_DN44068_c0_g1	142.53	192.02	166.14	83.1	86.33	76.53	9.00505e-05	-1.07771	down
TRINITY_DN40776_c0_g1	800.17	699.32	646.49	375.13	285.49	349.11	0.00214354	-1.07915	down
TRINITY_DN41649_c0_g2	6.78	6.83	6.62	3.93	1.68	3.25	0.0030435	-1.0807	down
TRINITY_DN37434_c2_g1	10.25	11.32	8.78	3.46	4.95	4.71	0.00275618	-1.08128	down
TRINITY_DN34705_c0_g1	24.14	22.73	21.61	13.07	10.68	9.23	5.8045e-05	-1.08386	down
TRINITY_DN47683_c2_g1	163.05	228.41	168.04	98.06	86.25	76.78	0.000351448	-1.0842	down
TRINITY_DN38659_c0_g2	140.13	183.22	154.11	84.48	73.84	66.1	5.89055e-06	-1.09241	down
TRINITY_DN35980_c1_g4	6.77	9.49	9.9	4.57	3.66	4.09	0.00861857	-1.0927	down
TRINITY_DN46967_c4_g2	90.04	117.55	90.37	55.69	40.84	41.31	4.3766e-05	-1.0972	down
TRINITY_DN36480_c0_g2	15.89	13.01	9.15	5.16	7.27	5.83	0.005035	-1.10018	down
TRINITY_DN41293_c1_g1	103.25	102.03	70.75	44.66	40.18	43.19	2.94059e-06	-1.1006	down
TRINITY_DN45504_c0_g3	18.24	14.3	11.71	8.09	6.54	5.71	0.000241331	-1.10625	down
TRINITY_DN40514_c0_g1	41.69	39.25	35.17	21.77	15.37	16.6	1.77069e-06	-1.10755	down
TRINITY_DN38955_c0_g1	254.98	364.54	286.52	145.19	147.06	124.58	0.000472279	-1.11053	down
TRINITY_DN45074_c0_g1	17.79	19.83	15.31	10.49	6.82	8.65	8.71908e-06	-1.11863	down
TRINITY_DN33564_c0_g1	28.43	29.42	21.88	13.04	12.7	10.46	1.69721e-05	-1.11998	down
TRINITY_DN47889_c2_g1	27.89	26.4	31.32	18.83	8.61	12.04	0.000536741	-1.12024	down
TRINITY_DN47267_c0_g1	2.21	1.75	1.57	0.91	0.93	0.76	0.00423659	-1.12148	down
TRINITY_DN40622_c4_g1	7.14	5.43	5.41	1.68	2.81	3.51	0.00187785	-1.12278	down
TRINITY_DN42510_c0_g2	19.93	26.78	25.49	13.59	8.18	12.51	0.000232357	-1.12376	down
TRINITY_DN42714_c0_g1	8.44	7.34	5.01	3.04	3.23	2.96	0.000663208	-1.12435	down
TRINITY_DN38402_c3_g1	79.94	94.5	75.28	46.59	32.08	34.27	1.15698e-05	-1.12894	down
TRINITY_DN44271_c0_g1	52.61	62.1	41.27	23.66	27.97	18.74	0.000235967	-1.13018	down
TRINITY_DN44170_c0_g1	19.43	26.23	16.86	9.37	9.09	12	0.00111134	-1.13554	down
TRINITY_DN30833_c0_g1	14.84	21.42	20.19	11.56	6.87	7.45	0.0059504	-1.13666	down
TRINITY_DN46958_c0_g4	18.74	14.41	12.18	8.08	6.86	5.4	0.00131295	-1.13776	down
TRINITY_DN41739_c0_g1	10.5	10.96	7.73	5.23	4.53	4.32	0.00126484	-1.1388	down
TRINITY_DN44035_c1_g1	8.57	12.09	7.91	4.27	5.45	3.62	0.00742729	-1.14344	down
TRINITY_DN49146_c1_g7	103.78	112.73	88.36	45.02	46.1	40.87	1.77069e-06	-1.14448	down
TRINITY_DN28967_c0_g1	195.73	170.9	133.4	77.02	69.38	76.68	3.76035e-07	-1.1504	down
TRINITY_DN44276_c1_g1	141.57	208.45	174.53	93.01	78.08	65.68	0.000856667	-1.15264	down
TRINITY_DN42322_c0_g1	13.22	13.79	9.38	5.74	5.67	4.99	0.00483123	-1.15411	down
TRINITY_DN47747_c1_g1	16.32	12.59	9.74	5.38	5.89	5.05	0.000134943	-1.15578	down
TRINITY_DN43546_c0_g1	16.51	14.75	10.12	6.08	6.49	7.79	0.000673319	-1.15582	down
TRINITY_DN32093_c0_g1	13.95	12.96	11.19	7.5	4.28	5.2	0.000549297	-1.1565	down
TRINITY_DN41823_c3_g1	58.72	60.02	50.01	30.1	23.29	20.6	7.40578e-07	-1.16541	down
TRINITY_DN37328_c0_g1	13.66	12.87	8.3	4.98	5.4	4.95	0.000447059	-1.16707	down
TRINITY_DN32922_c0_g1	2.15	3.7	3.3	1.25	2.55	1.47	0.00808668	-1.16766	down
TRINITY_DN43975_c0_g1	23.8	30.47	28.64	15.09	12.15	11.72	5.29899e-06	-1.16972	down
TRINITY_DN39654_c1_g1	9.83	7.33	4.93	3.06	3.23	3.81	0.00919649	-1.17193	down
TRINITY_DN46896_c0_g1	9.9	10.64	6.66	4.48	4.26	2.86	0.00276103	-1.17484	down
TRINITY_DN47356_c0_g2	15.42	11.04	11.25	5.15	4.44	6.51	0.000163966	-1.17547	down
TRINITY_DN47180_c2_g1	123.08	140.43	116.17	62.22	56.01	46.01	9.2594e-07	-1.1757	down
TRINITY_DN40552_c0_g1	24.4	28.01	23.62	12.96	10.64	9.44	7.74875e-06	-1.17939	down
TRINITY_DN41420_c1_g1	15.63	17.98	21.03	10.56	5.73	6.02	0.00216481	-1.17977	down
TRINITY_DN47789_c0_g1	82.63	89.12	71.56	40.41	35.09	30.34	2.53863e-07	-1.18707	down
TRINITY_DN41344_c0_g1	6.99	8.94	6.41	3.63	4.66	3.85	0.00220467	-1.1891	down
TRINITY_DN42493_c2_g1	1.66	2.88	3.11	0.91	0.67	2.09	0.00586604	-1.19066	down
TRINITY_DN37160_c0_g1	153.7	130.96	126.88	55.15	49.83	69.32	9.43658e-08	-1.19537	down
TRINITY_DN37250_c0_g2	54.21	69.18	52.32	28.15	24.3	23.81	4.38775e-06	-1.19737	down
TRINITY_DN43663_c1_g1	44.42	28.97	35.5	20.29	13.64	13.5	0.000195084	-1.19833	down
TRINITY_DN41146_c0_g1	11.86	7.67	7.59	3.51	5.66	5.54	1.90366e-05	-1.19854	down
TRINITY_DN36795_c0_g1	9.68	7.65	8.63	5.02	2.3	3.92	0.00113158	-1.1992	down
TRINITY_DN40646_c0_g1	5.5	8.06	6.68	3.79	2.99	2.35	0.00122136	-1.19932	down
TRINITY_DN44934_c1_g3	15.29	16.72	11.75	8.44	7.01	7.83	1.5148e-05	-1.20209	down
TRINITY_DN40944_c2_g1	14.23	23.59	18.46	6.19	7.56	10.54	0.00419517	-1.20298	down
TRINITY_DN47463_c1_g2	9.81	6.84	6.61	3.37	3.66	3.05	0.000152157	-1.20421	down
TRINITY_DN37609_c0_g1	33.14	41.62	38.09	14.66	18.42	13.84	2.36797e-07	-1.20514	down
TRINITY_DN44247_c0_g1	80.98	110.9	76.66	41.91	46.96	31.07	0.00202473	-1.20751	down
TRINITY_DN38831_c0_g1	33.84	30.62	28.01	12.98	12.94	13.45	7.74875e-06	-1.21709	down
TRINITY_DN33739_c0_g1	11.96	8.78	6.63	4.85	4.02	2.63	0.00850597	-1.21907	down
TRINITY_DN41166_c0_g2	4.3	4.18	2.95	1.9	1.77	1.42	0.0045579	-1.2192	down
TRINITY_DN46425_c1_g1	4.42	5.12	3.67	2.17	2.01	1.51	0.000972615	-1.2197	down
TRINITY_DN50164_c1_g4	33.75	39.21	34.66	22.08	10.81	10.87	0.00114236	-1.22227	down
TRINITY_DN35980_c2_g1	15.47	21.22	18.02	10.21	5.12	9.14	0.000667356	-1.22284	down
TRINITY_DN32095_c0_g1	70.98	78.13	67.29	32.05	31.77	28.48	7.80935e-08	-1.22298	down
TRINITY_DN31574_c0_g1	4.54	3.41	2.57	1.14	1.95	2.49	0.00880251	-1.2242	down
TRINITY_DN44169_c0_g2	21.45	30.02	24.08	12.82	10.61	8.27	1.75447e-06	-1.22638	down
TRINITY_DN31886_c0_g1	17.19	15.36	15.5	8.92	5.76	5.07	0.00134372	-1.22692	down
TRINITY_DN30444_c0_g1	18.47	12.23	12.63	5.28	7.75	5.18	0.000477369	-1.22847	down
TRINITY_DN41938_c0_g1	4	4.69	2.63	1.37	1.63	2.03	0.00192053	-1.23109	down
TRINITY_DN32906_c0_g1	12.75	8.47	8.24	4.22	4.11	4.52	0.0059504	-1.23365	down
TRINITY_DN43746_c1_g1	8.54	9.99	10.27	5	4.04	3.35	0.00135489	-1.23484	down
TRINITY_DN40354_c0_g1	3.18	3.22	1.82	1.18	1.04	1.36	0.0060957	-1.23492	down
TRINITY_DN46491_c3_g1	8.04	11.84	9.67	5.46	3.45	3.58	0.00173164	-1.23848	down
TRINITY_DN36061_c1_g4	5.16	5.65	4.35	2.49	1.77	2.3	0.00192416	-1.24317	down
TRINITY_DN43895_c0_g1	156.02	123.98	101.71	64.34	44.61	50.7	5.19089e-06	-1.24455	down
TRINITY_DN50272_c1_g2	7.76	7.95	6.35	3	3.29	2.87	1.79737e-05	-1.25319	down
TRINITY_DN41390_c0_g1	51.79	48.07	48.69	22.92	18.99	20.5	2.96501e-08	-1.25528	down
TRINITY_DN29982_c0_g1	3.43	5.23	3.1	1.35	1.32	2.1	0.00856384	-1.26368	down
TRINITY_DN49278_c3_g1	25.26	26.05	25.4	16.23	5.23	8.89	0.000113044	-1.26928	down
TRINITY_DN42475_c0_g2	241.64	307.35	296.64	128.76	97.07	121.18	5.00837e-06	-1.27403	down
TRINITY_DN39192_c0_g1	11.42	17.85	15.59	5.71	6.47	5.65	0.00304355	-1.27921	down
TRINITY_DN35233_c0_g2	88.59	64.18	53.85	34.81	20.65	29.18	0.00405486	-1.28064	down
TRINITY_DN34587_c0_g1	1280.64	1309.17	1180.21	532.6	521.57	474.23	0.000173389	-1.28438	down
TRINITY_DN48355_c0_g1	1.99	2.06	1.86	0.42	0.89	0.87	0.00998845	-1.28735	down
TRINITY_DN39163_c0_g1	7.87	7.47	6.84	3.33	1.33	4.23	3.4375e-05	-1.28859	down
TRINITY_DN49634_c2_g1	14.46	13.91	9.43	6.66	4.57	3.17	0.000536741	-1.28917	down
TRINITY_DN50231_c0_g5	20.95	33.41	26.51	9.77	11.62	11.11	0.0025436	-1.29259	down
TRINITY_DN44190_c0_g1	31.75	20.26	23.92	15.94	5.53	9.2	0.00936591	-1.29989	down
TRINITY_DN40982_c0_g2	21.8	14.95	12.66	7.56	6.91	5.09	0.0017971	-1.30688	down
TRINITY_DN38814_c0_g1	9.2	11.51	6.35	5.24	2.21	4.29	0.00330261	-1.30863	down
TRINITY_DN41292_c0_g3	240.21	225.49	194.23	98.1	75.73	87.72	7.25727e-07	-1.30999	down
TRINITY_DN38400_c0_g1	39.3	43.41	48.1	19.12	17.58	14.7	5.06091e-08	-1.31114	down
TRINITY_DN41472_c1_g4	1157.34	1134.46	859.11	483.79	397.64	374.49	0.00133971	-1.31285	down
TRINITY_DN31211_c0_g1	15.46	24.19	19.03	8.02	10.39	5	0.00511936	-1.31541	down
TRINITY_DN36264_c2_g4	8.17	5.84	6.03	2.1	2.37	3.34	0.00281552	-1.3155	down
TRINITY_DN36462_c0_g2	6.77	7.34	6.8	3.3	2.95	2.13	9.00505e-05	-1.31683	down
TRINITY_DN48929_c0_g3	23.89	20.5	16.99	9.67	7.82	6.7	0.00117457	-1.31884	down
TRINITY_DN40800_c0_g1	5.83	6.55	5.12	2.68	1.03	3.79	0.000412311	-1.32505	down
TRINITY_DN30092_c0_g1	17.43	20.71	16.81	8.34	6.9	7.18	6.24702e-05	-1.32992	down
TRINITY_DN38487_c0_g2	2.58	2.11	1.81	1.14	0.5	0.93	0.00567109	-1.33022	down
TRINITY_DN38001_c0_g1	5.61	5.31	5.09	2.64	2.04	1.69	0.00197386	-1.33028	down
TRINITY_DN41454_c0_g1	51.13	40.35	41.99	28.95	11.56	12.08	0.0006743	-1.3323	down
TRINITY_DN33710_c3_g2	2.62	2.53	2.47	1.53	0.86	0.63	0.00352745	-1.33262	down
TRINITY_DN32319_c0_g1	41.4	45.21	38.33	17.4	16.1	15.37	3.88482e-07	-1.33307	down
TRINITY_DN29201_c0_g1	46.99	40.7	43	30.9	13.14	14.01	1.22352e-05	-1.33648	down
TRINITY_DN41264_c1_g1	87.91	102.98	76.44	36.46	36.7	30.98	2.09245e-09	-1.33749	down
TRINITY_DN38616_c2_g1	10.79	9.59	7.58	3.78	3.4	3.12	0.000273918	-1.3407	down
TRINITY_DN44029_c3_g1	4.78	5.54	4.07	2.67	1.4	1.78	1.12872e-05	-1.34127	down
TRINITY_DN47005_c0_g1	8.61	12.54	9.04	4.89	4.55	3.31	0.000743254	-1.34143	down
TRINITY_DN35614_c1_g2	21.28	18.11	12.86	7.01	6.92	6.39	0.000135893	-1.34629	down
TRINITY_DN47871_c1_g1	2.09	2.7	2.32	1.21	0.68	1.07	0.00140014	-1.347	down
TRINITY_DN36645_c0_g1	85.22	114.97	88.53	36.88	42.46	32.94	7.29981e-07	-1.34868	down
TRINITY_DN36289_c0_g1	28.64	30.47	26.36	13.94	11.37	9.34	4.68266e-08	-1.35016	down
TRINITY_DN32678_c0_g1	11.56	13.16	8.48	3.52	3.73	4.17	2.95994e-05	-1.35446	down
TRINITY_DN49714_c1_g2	75.35	80.74	57.01	36.96	20.57	25.64	7.24934e-07	-1.35664	down
TRINITY_DN46282_c0_g1	40.74	43.97	36.14	17.55	12.96	16.74	9.0989e-10	-1.3606	down
TRINITY_DN35932_c4_g1	51.78	49.41	35.45	23.96	12.59	16.78	7.74875e-06	-1.36236	down
TRINITY_DN41803_c1_g1	1.47	1.26	1.44	0.36	0.36	0.56	0.00509963	-1.36275	down
TRINITY_DN38630_c0_g1	97.64	104.22	98.96	44.74	34.05	42.21	1.6152e-08	-1.36604	down
TRINITY_DN36645_c0_g2	1.62	1.56	1.01	0.75	0.45	0.45	0.00623635	-1.36622	down
TRINITY_DN36532_c1_g1	40.81	33.63	23.97	12.19	10.05	15.59	0.000255325	-1.36804	down
TRINITY_DN42502_c0_g1	12.58	11.18	7.72	5.1	3.32	3.62	0.000998388	-1.36829	down
TRINITY_DN50652_c5_g1	5.46	7.19	5.51	2.27	2.21	2.35	5.23379e-08	-1.37037	down
TRINITY_DN43322_c2_g2	9.4	7.49	6.84	2.06	3.75	1.99	0.000390817	-1.37064	down
TRINITY_DN46798_c5_g1	947.52	1434.47	1237.99	593.1	444.06	352.87	0.00082083	-1.37124	down
TRINITY_DN36879_c0_g1	45.8	53.72	35.63	22.45	10.72	18.69	7.58828e-05	-1.37302	down
TRINITY_DN31222_c0_g1	50.57	33	32.78	19.88	16.39	10.5	3.51943e-06	-1.37608	down
TRINITY_DN41228_c1_g2	16.28	16.56	11.79	5.95	6.68	4.42	0.000196883	-1.37654	down
TRINITY_DN36038_c0_g1	9.58	6.19	4.86	3.62	2.66	1.93	0.00122321	-1.37985	down
TRINITY_DN28579_c0_g1	8.89	12.23	10.62	3.76	2.64	5.78	0.00011851	-1.38201	down
TRINITY_DN40044_c1_g1	3.15	2.95	2.63	1.3	1.38	0.93	0.00178523	-1.38291	down
TRINITY_DN40026_c0_g1	19.84	16.15	12.09	6.49	6.02	5.68	4.8428e-06	-1.38318	down
TRINITY_DN49803_c1_g1	486.21	381.35	271.79	134.23	71.71	124.36	0.000209848	-1.38991	down
TRINITY_DN44768_c0_g3	530.55	777.78	666.15	319	241.64	189.33	0.000126134	-1.39373	down
TRINITY_DN42286_c0_g6	426.47	427.54	317.19	167.51	137.17	136.25	3.88752e-07	-1.39596	down
TRINITY_DN38560_c0_g1	357.1	367.56	313.04	146.26	113.67	128.16	7.01567e-10	-1.39793	down
TRINITY_DN35270_c0_g1	8.54	7.21	6.35	3.2	1.53	3.07	0.00014723	-1.39801	down
TRINITY_DN40626_c0_g1	2.01	2.26	1.86	0.62	0.78	0.91	0.00121648	-1.39801	down
TRINITY_DN33613_c2_g1	519.85	506.43	429.31	237.66	148.31	166.88	3.93463e-05	-1.39849	down
TRINITY_DN47530_c0_g2	5.41	4.55	3.96	2.23	1.22	1.38	0.000186926	-1.39977	down
TRINITY_DN37405_c1_g2	2.1	1.68	1.97	1.02	0.75	0.8	0.0084934	-1.40083	down
TRINITY_DN44117_c0_g1	1.96	1.74	1.27	1.02	0.54	0.42	0.0017971	-1.40476	down
TRINITY_DN30274_c0_g1	10.5	13.25	9.84	4.39	5.61	2.92	4.61032e-05	-1.4074	down
TRINITY_DN48990_c0_g1	54.83	65.51	44.32	19.23	18.75	23.38	8.15113e-06	-1.4116	down
TRINITY_DN35918_c0_g1	397.47	602.38	478.35	233.8	163.46	150	0.000606738	-1.41271	down
TRINITY_DN35129_c0_g1	2.13	2.41	2.15	0.78	0.9	0.79	0.00298801	-1.41757	down
TRINITY_DN38352_c1_g1	2.57	3.17	2.39	0.8	1.95	2.32	0.00113158	-1.41974	down
TRINITY_DN42237_c0_g1	64.66	64.3	60.43	27.27	22.05	22.22	7.72619e-10	-1.42295	down
TRINITY_DN37887_c0_g1	74.06	73.82	44.22	33.96	21.95	18.55	0.000304647	-1.4287	down
TRINITY_DN38908_c0_g1	96.67	105.46	106.57	66.32	28.81	19.93	0.000442557	-1.4314	down
TRINITY_DN41090_c1_g4	6.42	5.93	3.89	1.65	1.06	3.14	0.00674964	-1.43435	down
TRINITY_DN41861_c0_g2	7.08	8.55	6.01	2.71	2.37	3.01	3.17225e-06	-1.43505	down
TRINITY_DN46436_c0_g1	98.02	121.98	83.63	44.74	36.85	32.31	3.65963e-06	-1.43551	down
TRINITY_DN39028_c0_g2	44.54	39.43	26.94	20.91	14.06	8.17	0.00272429	-1.4365	down
TRINITY_DN41486_c0_g1	3.53	3.05	3.41	1.12	1.09	1.19	0.000253871	-1.43686	down
TRINITY_DN31006_c0_g1	4.77	4.26	4.27	1.94	1.52	1.54	1.3799e-05	-1.43964	down
TRINITY_DN34057_c0_g1	15.6	11.4	9.49	4.3	4.09	4.53	0.000102839	-1.44168	down
TRINITY_DN50163_c1_g1	1.91	2.31	2.02	0.4	1.12	1.35	0.00147935	-1.4422	down
TRINITY_DN48793_c0_g1	270.06	229.42	194.92	113.25	63.99	76.82	3.29733e-05	-1.44375	down
TRINITY_DN50642_c2_g2	5.78	9.43	6.86	3.01	1.75	3.82	0.000536741	-1.45234	down
TRINITY_DN37779_c0_g1	4.83	4.59	3.9	2.17	1.2	1.44	4.70269e-06	-1.45897	down
TRINITY_DN33438_c0_g1	1000.42	1034.35	788.76	439.9	265.41	321.62	0.000102839	-1.45991	down
TRINITY_DN30497_c0_g1	31.43	30.56	25.31	10.84	10.43	10.14	2.24537e-08	-1.46139	down
TRINITY_DN32078_c2_g1	23.67	27.75	20.33	12.3	9.4	10.97	9.32498e-10	-1.46261	down
TRINITY_DN43671_c0_g2	334.25	358.56	268.02	132.02	109.53	103.17	8.40139e-09	-1.46684	down
TRINITY_DN50073_c2_g1	8.19	6.35	3.82	2.21	1.38	3.45	0.00806905	-1.4674	down
TRINITY_DN48742_c3_g1	5.93	5.47	3.44	1.37	1.72	3.18	0.000635973	-1.4679	down
TRINITY_DN35881_c1_g2	2.19	2.68	2.04	0.88	1.32	1.25	0.000241331	-1.46807	down
TRINITY_DN29697_c0_g1	404.04	417.64	301.14	148.66	133	118.28	2.01033e-10	-1.46937	down
TRINITY_DN31408_c0_g1	6.69	4.77	3.61	1.79	1.58	1.87	0.00729817	-1.47188	down
TRINITY_DN44686_c0_g1	18.15	16.15	13.08	7.62	4.68	5.58	1.41256e-07	-1.47227	down
TRINITY_DN44768_c0_g2	138.93	217.47	145.69	80.9	61.02	39.06	0.00439802	-1.47428	down
TRINITY_DN44116_c1_g8	4.18	3.94	5.71	1.67	2.35	1.44	0.0029783	-1.47551	down
TRINITY_DN41159_c1_g2	5.12	6.45	4.71	2.7	1.44	1.23	0.00131231	-1.47882	down
TRINITY_DN38248_c1_g1	640.76	629.9	477.8	251.43	177.7	182.69	5.43905e-08	-1.47907	down
TRINITY_DN48974_c0_g1	4.26	3.4	2.53	1	1.03	1.25	9.9003e-05	-1.48302	down
TRINITY_DN40610_c0_g2	4.31	4.22	4.17	1.68	2.11	0.36	0.00794649	-1.48561	down
TRINITY_DN36425_c1_g1	73.3	65.95	51.97	25.91	19.66	21.76	1.7753e-11	-1.48849	down
TRINITY_DN42451_c0_g1	8.49	5.78	4.55	1.71	2.92	2.21	0.00174799	-1.49172	down
TRINITY_DN44755_c1_g2	227.15	228.64	168.94	102.93	53.49	59.74	1.29821e-08	-1.49352	down
TRINITY_DN44758_c0_g1	1.65	1.58	1.67	0.38	0.78	0.65	0.000568257	-1.49404	down
TRINITY_DN41710_c4_g1	2.36	1.56	1.81	0.38	0.59	0.76	0.00658476	-1.49937	down
TRINITY_DN42905_c0_g1	1.7	1.95	1.11	0.52	0.5	0.63	0.00740856	-1.50214	down
TRINITY_DN44474_c2_g6	5.61	4.78	3.74	2.59	1.9	1.12	0.00143398	-1.50535	down
TRINITY_DN42782_c3_g2	1.86	1.81	1.29	0.63	0.55	0.56	0.00226326	-1.50617	down
TRINITY_DN42502_c0_g2	11.41	14.66	12.81	6.6	3.32	3.49	3.17225e-06	-1.51092	down
TRINITY_DN34313_c0_g1	14.34	16.64	12.86	6.65	5.22	5.39	6.17408e-06	-1.51668	down
TRINITY_DN32909_c0_g1	44.27	53.05	30.78	17.3	14.19	12.65	0.000239652	-1.51907	down
TRINITY_DN38713_c0_g1	2.86	1.53	2.2	0.21	1	0.66	0.00889514	-1.52198	down
TRINITY_DN41263_c1_g2	65.9	52.04	40.68	22.99	14.3	17.81	3.76035e-07	-1.52598	down
TRINITY_DN34050_c0_g2	1.2	0.99	0.88	0.38	0.45	0.23	0.00545584	-1.52603	down
TRINITY_DN29414_c0_g1	57.43	63.35	57	22.68	20.86	17.56	4.90738e-10	-1.5272	down
TRINITY_DN47327_c0_g1	11.16	8.74	6.14	2.96	3.13	2.48	0.000374618	-1.53449	down
TRINITY_DN41414_c1_g1	371.11	289.03	208.63	104.02	88.29	91.09	7.08184e-05	-1.54482	down
TRINITY_DN48611_c2_g1	6.84	9.5	7.2	3.62	2.34	2.54	2.42248e-06	-1.54527	down
TRINITY_DN43152_c0_g3	1.7	2.27	1.14	0.58	0.52	0.26	0.000671856	-1.54678	down
TRINITY_DN49467_c1_g1	3.35	4.88	3.1	1.19	1.57	1.09	0.000455682	-1.54851	down
TRINITY_DN41215_c4_g2	107.64	98	73.21	39.58	22.12	32.03	2.06776e-09	-1.54857	down
TRINITY_DN36989_c2_g1	68.55	63.72	48.12	13.55	20.18	27.01	5.95788e-08	-1.54881	down
TRINITY_DN50064_c2_g2	6.71	6.14	4.03	1.77	1.8	2.23	7.67348e-05	-1.5493	down
TRINITY_DN35029_c0_g1	74.61	109.77	117.12	49.12	26.23	26.51	0.00278327	-1.55064	down
TRINITY_DN40629_c0_g1	97.4	116.29	88.13	45.43	27.68	29.07	2.09245e-09	-1.55289	down
TRINITY_DN36606_c0_g1	22	19.53	15.37	5.49	5.37	8.22	3.44339e-05	-1.55591	down
TRINITY_DN46425_c2_g3	3.36	4.17	3.2	1.52	0.96	1.44	8.83864e-05	-1.56838	down
TRINITY_DN39492_c0_g1	11.35	7.14	5.4	1.93	3.04	2.3	0.000412311	-1.56948	down
TRINITY_DN35249_c0_g1	20.09	24.09	22.93	9.53	4.4	8.36	5.41603e-10	-1.57187	down
TRINITY_DN38396_c0_g1	2.42	2.47	1.72	0.79	0.6	0.79	0.00134942	-1.57252	down
TRINITY_DN37405_c1_g1	6.14	4.84	8.16	3.18	1.81	1.89	0.000495209	-1.57288	down
TRINITY_DN30277_c0_g1	23.19	15.56	12.19	6.15	4.42	6.23	0.00167683	-1.57625	down
TRINITY_DN48004_c2_g1	1039.22	1166.25	825.54	397.7	311.69	277.98	2.58684e-07	-1.59718	down
TRINITY_DN46282_c0_g4	6.01	6.4	4.45	1.78	1.55	2.06	0.00105731	-1.59741	down
TRINITY_DN33530_c0_g1	10.98	15.89	10.05	4.31	3.87	4.06	0.000123751	-1.60157	down
TRINITY_DN31521_c0_g1	3.28	2.64	1.84	1.05	0.61	0.78	0.00237644	-1.60269	down
TRINITY_DN37355_c0_g1	4.96	5.06	3.16	1.86	1.34	0.83	9.9999e-05	-1.60934	down
TRINITY_DN46378_c5_g1	10.65	8.96	6.24	3.34	2.64	2.74	7.38933e-06	-1.61087	down
TRINITY_DN46237_c0_g2	42.99	52.35	40.66	14.54	13.07	16.25	6.16693e-13	-1.61207	down
TRINITY_DN35024_c0_g2	5.01	3.74	2.62	1.1	1.54	1.01	0.000261206	-1.61779	down
TRINITY_DN29846_c0_g1	4	6.65	5.57	2.08	1.46	1.74	0.000474405	-1.62104	down
TRINITY_DN36750_c1_g4	34.1	42.21	29.29	15.16	10.06	9.04	2.80046e-05	-1.62463	down
TRINITY_DN31522_c0_g1	358.3	274.49	213.78	122.08	62.35	84.15	2.19159e-05	-1.63056	down
TRINITY_DN44016_c0_g1	2.56	1.62	1.45	0.64	0.54	0.78	0.000105405	-1.63518	down
TRINITY_DN40597_c0_g1	1.28	1.74	1.63	0.66	0.59	0.27	0.000550044	-1.63684	down
TRINITY_DN34778_c0_g1	3.63	4.07	1.75	1.11	0.87	0.99	0.00195311	-1.65406	down
TRINITY_DN32651_c0_g1	5.57	6.12	6.53	2.73	1.66	1.3	1.74584e-07	-1.65994	down
TRINITY_DN40730_c0_g1	116.37	98.82	63.94	34.31	24.09	33.14	0.000192995	-1.67555	down
TRINITY_DN44749_c1_g4	10.1	7.36	13.08	2.72	3.42	3.08	0.00674964	-1.67723	down
TRINITY_DN42188_c2_g2	40.42	37.54	28.13	11.18	10.51	10.73	3.92902e-12	-1.69236	down
TRINITY_DN33017_c0_g1	8.67	9.48	4.82	3.57	1.34	2.12	0.00739837	-1.69294	down
TRINITY_DN33815_c0_g2	3.22	3.63	2.69	1	0.98	0.95	1.55996e-05	-1.70202	down
TRINITY_DN29669_c0_g1	2.08	1.51	1.84	0.62	0.56	0.69	0.00396695	-1.71546	down
TRINITY_DN41916_c0_g2	125.16	127.96	97.45	45.38	26.36	33.81	4.37466e-15	-1.71918	down
TRINITY_DN49070_c1_g3	7.77	9.09	6.02	1.98	1.57	2.89	0.000126134	-1.72034	down
TRINITY_DN31611_c0_g1	67.19	93.45	68.71	25.61	23.4	19.65	5.6529e-08	-1.7305	down
TRINITY_DN38229_c1_g1	34.52	40.31	24.25	6.39	13.22	9.35	3.23246e-05	-1.74894	down
TRINITY_DN38481_c1_g2	3.22	3.55	2.18	0.67	0.97	0.92	0.00111683	-1.76642	down
TRINITY_DN41116_c0_g1	2.91	2.21	1.44	0.68	0.33	0.89	0.00407764	-1.76708	down
TRINITY_DN36989_c2_g2	19.93	12.98	13.05	6.28	2.49	6.57	0.000238299	-1.77094	down
TRINITY_DN32620_c0_g1	103.11	133.21	99.69	41.94	28.89	25.14	7.47388e-11	-1.77729	down
TRINITY_DN34548_c0_g1	6.27	6.16	4.55	1.63	1.57	1.5	1.36216e-07	-1.77774	down
TRINITY_DN41823_c2_g1	8.7	6.4	5.37	2.04	2.19	1.63	2.94271e-06	-1.78621	down
TRINITY_DN42125_c0_g2	265.14	195.01	150.56	73.25	34	65.72	3.99282e-05	-1.80111	down
TRINITY_DN39273_c0_g1	185.81	180.46	129.42	55.34	37.51	43.77	9.61706e-12	-1.80229	down
TRINITY_DN41916_c0_g1	356.14	365.56	238.88	118.12	70.6	82.15	3.84195e-08	-1.82035	down
TRINITY_DN49673_c1_g5	1207.78	1071.51	777.42	369.67	179.72	297.06	9.32132e-09	-1.82587	down
TRINITY_DN47959_c2_g1	2.73	3.15	1.25	0.56	0.64	0.84	0.00574249	-1.82688	down
TRINITY_DN39028_c0_g1	2.68	2.76	3.68	1.06	1.2	0.33	0.000927184	-1.8334	down
TRINITY_DN33033_c4_g1	14.6	16.47	11.68	6.28	0.91	4.66	9.36157e-07	-1.83788	down
TRINITY_DN31895_c0_g1	2.83	3.15	2.26	0.63	0.67	1.03	2.73478e-05	-1.85162	down
TRINITY_DN38243_c1_g2	3812.54	3107.07	2593.79	1166.72	665.07	777.39	1.99031e-05	-1.8538	down
TRINITY_DN36720_c0_g1	616.89	656.88	498.35	183.83	106.67	183.96	1.40916e-11	-1.85748	down
TRINITY_DN45293_c1_g1	6.65	6.01	5.23	1.16	1.65	2	4.4999e-08	-1.86676	down
TRINITY_DN42032_c2_g1	8.51	15.1	16.44	4.29	2.87	3.74	0.00487983	-1.88014	down
TRINITY_DN38058_c1_g1	629.27	536.41	395.77	200.46	90.87	124.14	4.00708e-08	-1.89551	down
TRINITY_DN47752_c5_g1	6.97	5.89	4.09	1.64	1.11	1.45	6.23534e-06	-1.91969	down
TRINITY_DN45279_c0_g1	0.9	1.06	1.17	0.3	0.12	0.35	1.44056e-05	-1.92707	down
TRINITY_DN40805_c1_g1	12.38	13.13	9.49	2.34	3.2	3.71	4.37467e-10	-1.93287	down
TRINITY_DN32297_c0_g1	8.42	7.63	5.31	2.14	1.42	1.94	1.57749e-08	-1.93991	down
TRINITY_DN31837_c0_g2	25.67	28.8	18.36	6.16	6.1	6.56	4.19356e-10	-1.94952	down
TRINITY_DN44468_c1_g1	4.97	4.86	3.6	1.56	0.96	0.85	0.000135893	-1.95021	down
TRINITY_DN37599_c4_g1	10.14	11.46	9.37	2.81	2.51	2.31	8.01911e-12	-1.95439	down
TRINITY_DN37251_c0_g1	148.61	212.84	183.93	51.19	46.86	42.17	9.32498e-10	-1.95547	down
TRINITY_DN31631_c0_g1	1.33	2.07	1.43	0.59	0.22	0.42	0.00122136	-1.9638	down
TRINITY_DN38869_c0_g1	21.87	19.72	15.01	3.84	3.31	4.94	3.06416e-09	-1.96488	down
TRINITY_DN38248_c0_g1	5.1	4.21	2.9	1.06	1.26	0.75	3.10075e-06	-1.96893	down
TRINITY_DN43001_c1_g5	1.7	2.46	1.67	0.44	0.54	0.5	4.8669e-07	-1.9745	down
TRINITY_DN21152_c0_g1	3.8	4.02	2.88	2.27	0.32	0.14	0.00729817	-1.9808	down
TRINITY_DN40436_c3_g1	9.72	13.16	11.98	3.67	2.34	3.02	2.3022e-10	-1.98706	down
TRINITY_DN46096_c3_g4	12.61	15.75	9.28	4.31	1.84	2.97	5.8045e-05	-2.00829	down
TRINITY_DN44755_c1_g1	17.44	25.13	13.25	6.64	3.38	3.89	0.00119017	-2.0133	down
TRINITY_DN31100_c0_g1	9.81	6.76	4.35	2	1.3	1.71	0.00273001	-2.03823	down
TRINITY_DN33116_c0_g1	10.45	13.46	8.35	3.66	2.58	1.8	3.22694e-06	-2.04527	down
TRINITY_DN31661_c0_g1	459.5	425.44	344.39	130.26	81.4	83.04	2.36729e-17	-2.04997	down
TRINITY_DN33428_c0_g1	2.66	1.81	2.54	0.88	0.45	0.87	0.00017503	-2.05997	down
TRINITY_DN46096_c3_g1	451.16	460.36	321.7	128.98	78.75	83.77	7.03967e-15	-2.06083	down
TRINITY_DN31657_c0_g1	8.16	9.08	7.95	2.22	1.78	1.77	1.91381e-07	-2.07386	down
TRINITY_DN49673_c1_g2	1926.06	1645.02	1555.17	606.32	184.8	400.51	3.30167e-16	-2.07434	down
TRINITY_DN45417_c1_g3	1557.41	2222.61	1572.91	478.15	402.02	370.21	2.03403e-08	-2.08505	down
TRINITY_DN36986_c0_g1	1.84	2.78	2.79	0.43	0.18	0.98	4.72278e-05	-2.10518	down
TRINITY_DN30341_c0_g1	2.18	2	1.75	0.56	0.33	0.38	9.42547e-05	-2.11315	down
TRINITY_DN35522_c1_g2	2.03	2.07	2.65	0.72	0.44	0.47	0.000524981	-2.12124	down
TRINITY_DN38844_c0_g1	3.5	3.68	4.04	1.2	0.58	0.81	4.22759e-07	-2.12912	down
TRINITY_DN39502_c0_g1	3.12	4.21	5.85	0.57	1.01	1.41	0.00417581	-2.1425	down
TRINITY_DN37431_c1_g1	8.89	7.58	4.53	2.31	0.72	1.59	0.000146501	-2.16087	down
TRINITY_DN41472_c1_g1	1.79	0.99	1.34	0.26	0.27	0.35	0.000695294	-2.18806	down
TRINITY_DN29254_c0_g1	973.27	937.44	661.32	217.93	149.18	179.63	2.46633e-15	-2.20964	down
TRINITY_DN30118_c0_g2	3.03	5.04	5.39	1.53	0.76	0.7	0.00133587	-2.23956	down
TRINITY_DN36703_c0_g1	99.04	67.95	49.5	21.7	10.12	13.13	0.000234012	-2.241	down
TRINITY_DN33142_c0_g1	64.01	63.53	55.28	21.92	5.95	10.48	6.36699e-23	-2.24907	down
TRINITY_DN49673_c1_g3	23.38	26.88	12.33	5.67	1.52	5.38	0.00261114	-2.28143	down
TRINITY_DN46959_c1_g1	2.61	2.7	2.21	0.66	0.1	0.71	3.31681e-08	-2.29799	down
TRINITY_DN34830_c0_g1	3.68	4.66	4	1.19	0.59	0.79	1.79021e-06	-2.29823	down
TRINITY_DN42191_c2_g1	14.05	13.96	8.38	2.81	1.81	2.67	1.08296e-08	-2.32725	down
TRINITY_DN46997_c1_g1	12.78	9.38	6.18	1.8	1.96	1.78	4.10218e-05	-2.32779	down
TRINITY_DN25904_c0_g1	0.46	0.39	0.55	0.28	0	0	0.00932037	-2.33529	down
TRINITY_DN36283_c1_g3	3.65	4.44	3.1	0.65	0.59	0.99	7.25727e-07	-2.34657	down
TRINITY_DN37044_c0_g2	1.51	2.31	1.44	0.62	0.01	0	0.00279056	-2.35304	down
TRINITY_DN33142_c0_g2	148.23	124.9	89.3	37.19	11.65	21.19	5.3696e-09	-2.36417	down
TRINITY_DN27810_c0_g1	11.35	10.79	5.01	1.52	1.32	2.34	0.000840245	-2.36612	down
TRINITY_DN35386_c1_g1	3.85	3.47	3.2	0.36	0.73	0.83	2.73478e-05	-2.3758	down
TRINITY_DN38068_c1_g1	6.53	6.75	5.23	1.76	0.73	1.06	1.73531e-06	-2.3792	down
TRINITY_DN33186_c0_g1	76.77	81.2	59.61	22.33	5.42	12.52	8.40139e-09	-2.40363	down
TRINITY_DN34953_c0_g1	61.26	23.75	39.12	8.14	3.31	11.27	0.00762247	-2.42066	down
TRINITY_DN49673_c1_g7	76.46	75.18	45.39	16.87	5.46	12.66	8.01474e-08	-2.46073	down
TRINITY_DN47212_c0_g1	36.43	40.77	24.02	7.21	4.28	6.59	1.35918e-08	-2.51123	down
TRINITY_DN27899_c0_g1	0.88	1.5	1.45	0.38	0.14	0.18	0.00014347	-2.53372	down
TRINITY_DN29048_c0_g1	37.16	63.92	43.28	11.91	7.57	5.13	1.95602e-05	-2.5378	down
TRINITY_DN30516_c0_g1	8.09	10.81	7.49	1.66	1.21	1.63	1.40916e-11	-2.54052	down
TRINITY_DN45379_c0_g1	1.01	0.94	1.31	0.39	0.2	0.17	0.000412311	-2.5633	down
TRINITY_DN28949_c0_g1	2.86	2.24	2.95	0.12	0.25	0.91	0.00022038	-2.5916	down
TRINITY_DN35932_c4_g2	2.6	3.02	1.82	0.26	0.34	0.55	1.0223e-06	-2.65412	down
TRINITY_DN25834_c0_g1	1.94	1.83	1.78	0.73	0.05	0.11	2.94141e-06	-2.66087	down
TRINITY_DN30749_c0_g1	164.66	161.97	172.45	52.82	9.28	16.99	8.13227e-28	-2.69728	down
TRINITY_DN38557_c0_g4	61.95	62.15	63.31	17.55	3.17	7.88	7.79519e-24	-2.71333	down
TRINITY_DN26951_c0_g1	6.15	7.08	4.26	0.72	1.32	0.49	4.19356e-10	-2.71699	down
TRINITY_DN33207_c2_g3	13.02	6.81	8.02	1.86	1.78	0.66	3.00929e-05	-2.75185	down
TRINITY_DN31744_c0_g1	20.69	17.66	29.24	4.85	1.73	2.89	4.19356e-10	-2.7699	down
TRINITY_DN36617_c0_g1	6.64	6.5	4.02	0.95	0.72	0.61	1.37789e-10	-2.81138	down
TRINITY_DN44805_c0_g1	5.14	6.07	5.71	0.9	0.44	0.87	9.57396e-13	-2.83503	down
TRINITY_DN36678_c0_g3	21.85	21.52	13.19	2.66	2.6	2.65	9.72313e-11	-2.84147	down
TRINITY_DN37248_c1_g1	161.76	115.54	59.03	16.45	11.66	15.18	0.00111205	-2.92422	down
TRINITY_DN33803_c1_g3	1.26	2.81	2.44	0.56	0.18	0.12	0.00174799	-2.94651	down
TRINITY_DN38243_c1_g1	6420.41	5145.06	2869.02	848.12	410.36	745.91	9.58351e-05	-2.97274	down
TRINITY_DN38171_c2_g1	39.93	46.29	22.99	5.69	2.9	4.75	1.24212e-06	-3.05026	down
TRINITY_DN49673_c1_g1	496.22	420.97	230.38	60.76	24.05	42.22	7.25727e-07	-3.08684	down
TRINITY_DN43695_c1_g1	1.3	1.58	1.84	0.09	0.18	0.26	1.2191e-08	-3.10405	down
TRINITY_DN36517_c2_g1	1.29	1.28	2.32	0.2	0.06	0.35	0.00324554	-3.13763	down
TRINITY_DN32021_c0_g1	55.63	94.15	48.34	9.45	4.91	7.69	3.38409e-05	-3.15648	down
TRINITY_DN30161_c0_g1	4.33	5.64	2.58	0.19	0.6	0.53	3.55001e-05	-3.20874	down
TRINITY_DN34054_c0_g1	334.49	304.93	135.46	33.41	6.51	27.91	2.34278e-05	-3.48628	down
TRINITY_DN28973_c0_g1	15.21	23.22	15.13	1.53	1.39	1.69	6.39389e-11	-3.52273	down
TRINITY_DN39580_c0_g1	754.99	622.68	312.95	65.21	20.68	39.26	3.68093e-06	-3.68671	down
TRINITY_DN30682_c0_g1	8.02	17.04	8.53	0.85	0.74	0.81	0.000221927	-3.84162	down
TRINITY_DN44519_c2_g2	2.62	5.55	4.76	0.48	0	0.07	1.0223e-06	-4.62247	down
TRINITY_DN30678_c0_g1	4.62	5.3	6.18	0.32	0	0.17	3.00717e-11	-5.03213	down
